# Supplementary material for: Laboratory evaluation of open source and commercial electrical conductivity sensor precision and accuracy: How do they compare?
Source: PLoS One. 2023 May 4;18(5):e0285092. doi: 10.1371/journal.pone.0285092 (PMC10159144; doi:10.1371/journal.pone.0285092)
Supplement: S1 Table — A “sensor configuration” consists of an EC sensor (OS or Commercial), a data logger (OS or C), and a cable connecting the sensor to a data logger (length in meters, m; either 7.5 m or 30 m). An OS sensor configuration means that the data logger and sensor were developed using publicly available, OS hardware and software. A commercial sensor configuration means that the data logger and sensor were configured with commercial—and often proprietary—hardware and software. An OS-C hybrid sensor configuration means that 1) the data logger was developed using publicly available, OS hardware and software and 2) the sensor was configured with commercial hardware and software. A “narrow calibration” means that the sensor was calibrated with a 2-point calibration using 84 μS/cm and 1413 μS/cm EC calibration standards. A “wide calibration” means that the sensor was calibrated with a 2-point calibration using 84 μS/cm and 2060 μS/cm EC calibration standards. The data was used in our statistical analysis of the overall accuracy and precision of the open source (OS) Atlas EC sensor configurations ("Atlas", column 2) against all non-Atlas EC sensor configurations ("Other", column 2). EC, electrical conductivity; OS, open source; C, commercial; OS/C, open source/commercial hybrid; m, meters; NA, not applicable (i.e., not measured). EC measurements were temperature corrected to 25° C and recorded as specific conductance (SC, units in μS/cm). (CSV) [file pone.0285092.s001.csv]

Sensor_Manufacturer	Atlas_Other	EC_Sensor	Data_Logger	Cable_Length	Calibration_Width	Config	Replicate	Reference_Standard	Specific_Conductance
Atlas	Atlas	Atlas_EC_K0.1	Arduino_Mega_2560_Rev3	7.5	narrow	Atlas7narrow84	7	84	87.1
Atlas	Atlas	Atlas_EC_K0.1	Arduino_Mega_2560_Rev3	7.5	narrow	Atlas7narrow84	8	84	85.2
Atlas	Atlas	Atlas_EC_K0.1	Arduino_Mega_2560_Rev3	7.5	narrow	Atlas7narrow84	9	84	85.6
Atlas	Atlas	Atlas_EC_K0.1	Arduino_Mega_2560_Rev3	7.5	narrow	Atlas7narrow1413	7	1413	1419
Atlas	Atlas	Atlas_EC_K0.1	Arduino_Mega_2560_Rev3	7.5	narrow	Atlas7narrow1413	8	1413	1416
Atlas	Atlas	Atlas_EC_K0.1	Arduino_Mega_2560_Rev3	7.5	narrow	Atlas7narrow1413	9	1413	1420
Atlas	Atlas	Atlas_EC_K0.1	Arduino_Mega_2560_Rev3	7.5	wide	Atlas7wide84	10	84	87.4
Atlas	Atlas	Atlas_EC_K0.1	Arduino_Mega_2560_Rev3	7.5	wide	Atlas7wide84	11	84	88.7
Atlas	Atlas	Atlas_EC_K0.1	Arduino_Mega_2560_Rev3	7.5	wide	Atlas7wide84	12	84	88.2
Atlas	Atlas	Atlas_EC_K0.1	Arduino_Mega_2560_Rev3	7.5	wide	Atlas7wide2060	10	2060	2084
Atlas	Atlas	Atlas_EC_K0.1	Arduino_Mega_2560_Rev3	7.5	wide	Atlas7wide2060	11	2060	2073
Atlas	Atlas	Atlas_EC_K0.1	Arduino_Mega_2560_Rev3	7.5	wide	Atlas7wide2060	12	2060	2073
Atlas	Atlas	Atlas_EC_K0.1	Arduino_Mega_2560_Rev3	30	narrow	Atlas30narrow84	4	84	87.4
Atlas	Atlas	Atlas_EC_K0.1	Arduino_Mega_2560_Rev3	30	narrow	Atlas30narrow84	5	84	83.5
Atlas	Atlas	Atlas_EC_K0.1	Arduino_Mega_2560_Rev3	30	narrow	Atlas30narrow84	6	84	83.3
Atlas	Atlas	Atlas_EC_K0.1	Arduino_Mega_2560_Rev3	30	narrow	Atlas30narrow1413	4	1413	1418
Atlas	Atlas	Atlas_EC_K0.1	Arduino_Mega_2560_Rev3	30	narrow	Atlas30narrow1413	5	1413	1421
Atlas	Atlas	Atlas_EC_K0.1	Arduino_Mega_2560_Rev3	30	narrow	Atlas30narrow1413	6	1413	1421
Atlas	Atlas	Atlas_EC_K0.1	Arduino_Mega_2560_Rev3	30	wide	Atlas30wide84	1	84	74.2
Atlas	Atlas	Atlas_EC_K0.1	Arduino_Mega_2560_Rev3	30	wide	Atlas30wide84	2	84	73.9
Atlas	Atlas	Atlas_EC_K0.1	Arduino_Mega_2560_Rev3	30	wide	Atlas30wide84	3	84	73.9
Atlas	Atlas	Atlas_EC_K0.1	Arduino_Mega_2560_Rev3	30	wide	Atlas30wide2060	1	2060	2010
Atlas	Atlas	Atlas_EC_K0.1	Arduino_Mega_2560_Rev3	30	wide	Atlas30wide2060	2	2060	2025
Atlas	Atlas	Atlas_EC_K0.1	Arduino_Mega_2560_Rev3	30	wide	Atlas30wide2060	3	2060	2024
Decagon	Other	Decagon_CTD-10	Arduino_Mega_2560_Rev3	10	N/A	DecOS84	1	84	108
Decagon	Other	Decagon_CTD-10	Arduino_Mega_2560_Rev3	10	N/A	DecOS84	2	84	107
Decagon	Other	Decagon_CTD-10	Arduino_Mega_2560_Rev3	10	N/A	DecOS84	3	84	108
Decagon	Other	Decagon_CTD-10	Arduino_Mega_2560_Rev3	10	N/A	DecOS1413	4	1413	1582
Decagon	Other	Decagon_CTD-10	Arduino_Mega_2560_Rev3	10	N/A	DecOS1413	5	1413	1550
Decagon	Other	Decagon_CTD-10	Arduino_Mega_2560_Rev3	10	N/A	DecOS1413	6	1413	1544
Decagon	Other	Decagon_CTD-10	Arduino_Mega_2560_Rev3	10	N/A	DecOS2060	1	2060	2202
Decagon	Other	Decagon_CTD-10	Arduino_Mega_2560_Rev3	10	N/A	DecOS2060	2	2060	2198
Decagon	Other	Decagon_CTD-10	Arduino_Mega_2560_Rev3	10	N/A	DecOS2060	3	2060	2204
Decagon	Other	Decagon_CTD-10	Decagon_RM50	10	N/A	DecOS-C84	1	84	96
Decagon	Other	Decagon_CTD-10	Decagon_RM50	10	N/A	DecOS-C84	2	84	101
Decagon	Other	Decagon_CTD-10	Decagon_RM50	10	N/A	DecOS-C84	3	84	96
Decagon	Other	Decagon_CTD-10	Decagon_RM50	10	N/A	DecOS-C84	4	84	91
Decagon	Other	Decagon_CTD-10	Decagon_RM50	10	N/A	DecOS-C84	5	84	93
Decagon	Other	Decagon_CTD-10	Decagon_RM50	10	N/A	DecOS-C84	6	84	94
Decagon	Other	Decagon_CTD-10	Decagon_RM50	10	N/A	DecOS-C84	7	84	94
Decagon	Other	Decagon_CTD-10	Decagon_RM50	10	N/A	DecOS-C84	8	84	95
Decagon	Other	Decagon_CTD-10	Decagon_RM50	10	N/A	DecOS-C84	9	84	89
Decagon	Other	Decagon_CTD-10	Decagon_RM50	10	N/A	DecOS-C84	10	84	95
Decagon	Other	Decagon_CTD-10	Decagon_RM50	10	N/A	DecOS-C84	11	84	100
Decagon	Other	Decagon_CTD-10	Decagon_RM50	10	N/A	DecOS-C84	12	84	101
Decagon	Other	Decagon_CTD-10	Decagon_RM50	10	N/A	DecOS-C1413	4	1413	1510
Decagon	Other	Decagon_CTD-10	Decagon_RM50	10	N/A	DecOS-C1413	5	1413	1528
Decagon	Other	Decagon_CTD-10	Decagon_RM50	10	N/A	DecOS-C1413	6	1413	1528
Decagon	Other	Decagon_CTD-10	Decagon_RM50	10	N/A	DecOS-C1413	7	1413	1510
Decagon	Other	Decagon_CTD-10	Decagon_RM50	10	N/A	DecOS-C1413	8	1413	1528
Decagon	Other	Decagon_CTD-10	Decagon_RM50	10	N/A	DecOS-C1413	9	1413	1528
Decagon	Other	Decagon_CTD-10	Decagon_RM50	10	N/A	DecOS-C2060	1	2060	2172
Decagon	Other	Decagon_CTD-10	Decagon_RM50	10	N/A	DecOS-C2060	2	2060	2198
Decagon	Other	Decagon_CTD-10	Decagon_RM50	10	N/A	DecOS-C2060	3	2060	2198
Decagon	Other	Decagon_CTD-10	Decagon_RM50	10	N/A	DecOS-C2060	10	2060	2146
Decagon	Other	Decagon_CTD-10	Decagon_RM50	10	N/A	DecOS-C2060	11	2060	2146
Decagon	Other	Decagon_CTD-10	Decagon_RM50	10	N/A	DecOS-C2060	12	2060	2146
YSI	Other	YSI_EcoSense_EC300A	YSI_EcoSense_EC300A	1	wide	YSIwide84	1	84	91.7
YSI	Other	YSI_EcoSense_EC300A	YSI_EcoSense_EC300A	1	wide	YSIwide84	2	84	92.1
YSI	Other	YSI_EcoSense_EC300A	YSI_EcoSense_EC300A	1	wide	YSIwide84	3	84	92.2
YSI	Other	YSI_EcoSense_EC300A	YSI_EcoSense_EC300A	1	wide	YSIwide84	4	84	86.3
YSI	Other	YSI_EcoSense_EC300A	YSI_EcoSense_EC300A	1	wide	YSIwide84	5	84	87.1
YSI	Other	YSI_EcoSense_EC300A	YSI_EcoSense_EC300A	1	wide	YSIwide84	6	84	87.8
YSI	Other	YSI_EcoSense_EC300A	YSI_EcoSense_EC300A	1	wide	YSIwide84	7	84	88
YSI	Other	YSI_EcoSense_EC300A	YSI_EcoSense_EC300A	1	wide	YSIwide84	8	84	88.5
YSI	Other	YSI_EcoSense_EC300A	YSI_EcoSense_EC300A	1	wide	YSIwide84	9	84	88.7
YSI	Other	YSI_EcoSense_EC300A	YSI_EcoSense_EC300A	1	wide	YSIwide84	10	84	92.3
YSI	Other	YSI_EcoSense_EC300A	YSI_EcoSense_EC300A	1	wide	YSIwide84	11	84	92.7
YSI	Other	YSI_EcoSense_EC300A	YSI_EcoSense_EC300A	1	wide	YSIwide84	12	84	92.8
YSI	Other	YSI_EcoSense_EC300A	YSI_EcoSense_EC300A	1	wide	YSIwide1413	4	1413	1452
YSI	Other	YSI_EcoSense_EC300A	YSI_EcoSense_EC300A	1	wide	YSIwide1413	5	1413	1452
YSI	Other	YSI_EcoSense_EC300A	YSI_EcoSense_EC300A	1	wide	YSIwide1413	6	1413	1454
YSI	Other	YSI_EcoSense_EC300A	YSI_EcoSense_EC300A	1	wide	YSIwide1413	7	1413	1445
YSI	Other	YSI_EcoSense_EC300A	YSI_EcoSense_EC300A	1	wide	YSIwide1413	8	1413	1447
YSI	Other	YSI_EcoSense_EC300A	YSI_EcoSense_EC300A	1	wide	YSIwide1413	9	1413	1446
YSI	Other	YSI_EcoSense_EC300A	YSI_EcoSense_EC300A	1	wide	YSIwide2060	1	2060	2097
YSI	Other	YSI_EcoSense_EC300A	YSI_EcoSense_EC300A	1	wide	YSIwide2060	2	2060	2099
YSI	Other	YSI_EcoSense_EC300A	YSI_EcoSense_EC300A	1	wide	YSIwide2060	3	2060	2101
YSI	Other	YSI_EcoSense_EC300A	YSI_EcoSense_EC300A	1	wide	YSIwide2060	10	2060	2075
YSI	Other	YSI_EcoSense_EC300A	YSI_EcoSense_EC300A	1	wide	YSIwide2060	11	2060	2076
YSI	Other	YSI_EcoSense_EC300A	YSI_EcoSense_EC300A	1	wide	YSIwide2060	12	2060	2078
